# Supplementary material for: A self-adaptive hardware with resistive switching synapses for experience-based neurocomputing
Source: Nat Commun. 2023 Mar 21;14:1565. doi: 10.1038/s41467-023-37097-5 (PMC10030830; doi:10.1038/s41467-023-37097-5)
Supplement: Supplementary file 5 — Source Code [file 41467_2023_37097_MOESM5_ESM.txt]

1: define Maze,
2: define Initial position (i,j),
3: define Current,
4: define Integration,
5: define Cardinal positions,
6: define Cardinal points = 8,
7: define Other auxiliary variables
8: Load Monte Carlo data: R_LRS, R_HRS
9: for Trial <= Trial_MAX do
10:	Found == 0
11:	procedure Synapses matrix(R_LRS, R_HRS)
12:		for i <= i_MAX do
13:			for j <= j_MAX do
14:				if (i,j) <> save Cardinal Positions then
15:					G_SYN(i,j) = random 1/R_LRS or 1/R_HRS
16:		return G_SYN;
17:	procedure States matrix(R_LRS at low I_C or R_HRS at low V_STOP)
18:		for i <= i_MAX do
19:			for j <= j_MAX do
20:				if (i,j) <> save Cardinal Positions then
21:					G_STA(i,j) = random(1/R_LRS from low I_C)
22:		return G_STA;
23:	for Epoch <= Epoch_MAX do
24:		Calculate Cardinal positions from Initial position
25:		if Cardinal positions == Maze(Wall) then
26:			G_STA(Cardinal positions(i,:)) = 1/R_LRS
27:			G_SYN(Cardinal positions(i,:)) = 1/R_HRS
28:			save Cardinal positions(Wall)
29:		Calculate Current from G_SYN
30:		Calculate Integration from Current, Cardinal positions
31:		for i <= Cardinal points do
32:			if Integration(i) >= G_STA(Cardinal positions(i,:)) then
33:				save Cardinal positions(i,:)
34:				if Cardinal positions(i,:) == Maze(Reward) then
35:					Found = 1
36:					break
37:				else
38:					Initial position = Cardinal positions(i,:)
39:					G_SYN(Cardinal positions(i,:)) = 1/R_LRS
40:					G_STA(Cardinal positions(i,:)) = 1/R_LRS incremental I_C
41:		if Found == 1 then
42:			10 latest positions = save Cardinal positions
43:			G_SYN, 10 latest positions = 1/R_LRS at highest I_C;
44:			G_STA, 10 latest positions = 1/R_HRS at highest V_STOP;
45:			break
46:	Maintain data related to Wall and Reward (also 10 latest positions)
47:	save new Cardinal positions
